# Supplementary material for: Integrating Choline and Specific Intestinal Microbiota to Classify Type 2 Diabetes in Adults: A Machine Learning Based Metagenomics Study
Source: Front Endocrinol (Lausanne). 2022 Jun 27;13:906310. doi: 10.3389/fendo.2022.906310 (PMC9271784; doi:10.3389/fendo.2022.906310)
Supplement: Supplementary file 2 [file Table_1.xlsx]

## Sheet: 工作表1
Table S1. Background information of samples
Sample	Area	Gender	Age	BMI	WC	SBP	DBP	GLU	TC	TG	LDL	HDL	UA	Raw data(Gb)	Filtered human squences (Gb)
DME90041852	ChongQing	M	36	31.2	102.3	134	95	5.49	5.68	3.04	2.97	0.89	373.2	5.122	4.75507
DME90042801	ChongQing	M	41	27.1	96.2	112	76	4.7	5.07	1.93	2.71	1	466.1	7.975	6.75742
DME90043605	ChongQing	M	58	27.6	95.5	114	69	4.87	4.29	0.54	1.9	1.57	373.7	4.212	2.80903
DME03888	ChongQing	M	53	25.2	86.2	147	89	5.61	4.77	2.28	2.23	1.43	338.9	6.663	5.38087
DME03892	ChongQing	F	50	25.2	87.2	140	80	5.63	4.65	1.6	2.08	1.73	232	6.349	6.02929
DME03896	ChongQing	M	60	27.8	99.2	149	90	5.88	5.54	1.36	2.78	1.55	426.3	6.099	5.21295
DME03911	ChongQing	M	48	29.6	104.2	185	107	8.83	5.69	1.84	2.91	1.19	283.3	4.581	3.77142
DME03920	ChongQing	M	40	24.9	87.5	144	110	5.9	5.7	1.9	2.93	1.26	339.9	5.893	3.95638
DME03924	ChongQing	F	46	34	106.4	158	93	5.47	6.55	3.62	3.26	1.22	298.1	5.026	4.27818
DME03927	ChongQing	M	35	24.2	86	133	86	5.75	6.29	12.9	1.99	0.65	398.4	4.606	3.91274
DME03943	ChongQing	F	44	25.2	88.2	114	82	5.75	5.09	1.41	2.67	1.41	298.3	4.427	3.54646
DME03959	ChongQing	F	47	27.9	92	125	78	5.84	5.51	0.76	2.69	1.77	240.5	5.115	4.3014
DME03965	ChongQing	M	33	20.3	78.6	111	70	5.44	6.1	1.08	2.96	2.01	355.2	5.065	4.10617
DME03968	ChongQing	M	56	29.7	97	128	82	4.95	6.09	1.77	2.99	1.88	408.8	5.733	4.51724
DME03973	ChongQing	M	44	28.2	100.2	125	78	7.92	5.22	3.7	2.76	1.01	310.4	5.731	4.87315
DME03984	ChongQing	M	45	29.9	100	116	79	5.08	4.94	2.75	2.81	0.84	411.8	5.035	4.26698
DME03988	ChongQing	M	29	35.4	113.4	153	90	4.92	6.3	3.51	3.48	1.14	412.9	6.128	5.22339
DME03993	ChongQing	M	56	27.2	95.4	146	103	5.75	5.63	3.39	2.96	1.22	311.2	4.849	3.95666
DME04000	ChongQing	M	37	30.1	95	126	86	5.5	5.87	15.32	1.92	0.62	492.4	5.22	4.11026
DME04007	ChongQing	M	46	29.4	94.1	126	90	5.48	3.52	4.59	1.77	0.79	376	5.424	4.57582
DME04019	ChongQing	F	50	26.1	93	132	95	5.64	5.38	1.69	2.62	1.55	319.8	6.059	5.1856
DME04713	ChongQing	M	50	28.6	89	99	64	8.99	5.83	4.32	3.15	1.05	384.5	5.943	5.22846
DME04719-w	ChongQing	M	49	25.4	97	121	77	14.81	5.73	4.08	2.67	1.58	364.4	4.704	2.02807
DME04755	ChongQing	M	36	29.6	97.2	133	89	6.22	5.73	2.53	2.9	1.19	425.6	5.802	5.17514
DME04759	ChongQing	F	30	19.1	72	112	65	5.23	4.55	0.9	2.14	1.4	187.8	5.815	5.24062
DME04761	ChongQing	M	31	31.3	109.4	133	87	5.29	3.39	0.77	1.57	1.3	340.2	6.019	5.31711
DME04762-w	ChongQing	F	40	34.6	100.2	119	58	7.31	5.23	1.58	2.66	1.23	323.4	5.429	4.35547
DME04763	ChongQing	M	38	30.1	102.4	127	82	16.31	6.27	7.28	1.2	2.89	359.2	5.816	4.69536
DME04776	ChongQing	M	51	31.5	105.2	126	77	6.07	3.47	0.78	1.72	1	434.8	5.857	5.14932
DME04777	ChongQing	M	33	29	96.1	122	73	4.86	6.21	1.5	3.16	1.38	368.3	5.78	5.08215
DME04778-w	ChongQing	F	32	27.7	86.1	128	91	5.7	5.21	2	2.8	0.96	287.2	5.771	4.61078
DME04779	ChongQing	M	50	29.1	101.1	133	94	5.87	6.68	2.47	3.23	1.44	378.3	5.195	4.43891
DME04781	ChongQing	M	51	29.9	105.7	138	92	5.54	5.19	1.46	2.61	1.44	422.6	5.425	4.80725
DME04788	ChongQing	M	42	26	93	126	70	5.33	6.71	14.49	2.2	0.67	416.7	5.189	4.15137
DME04789	ChongQing	F	30	24.8	83.2	123	78	5.24	3.58	0.62	1.53	1.39	149.4	5.341	4.74241
DME04796	ChongQing	F	47	28.6	87.8	116	77	5.62	5.79	1.91	3.18	1.1	297.2	5.435	4.62485
DME04797-w	ChongQing	F	64	26.4	87.5	121	62	5.36	4.69	1.28	2.38	1.23	498.1	4.723	3.56278
DME04802	ChongQing	F	47	28.5	82.3	132	91	5.81	4.76	1.33	2.19	1.69	303	5.445	4.59773
DME04803	ChongQing	F	48	26.6	87	138	75	7.01	4.36	1.1	2.07	1.29	314.5	5.741	5.24644
DME04812-w	ChongQing	M	45	28.2	103.2	132	83	7.97	4.83	2.01	2.72	1.04	443.1	5.973	4.87794
DME04813	ChongQing	F	63	27.8	84.2	138	74	5.83	7.01	1.14	3.37	1.47	281.7	6.384	5.55526
DME04845	ChongQing	F	60	33	113	150	82	6.04	6.14	1.09	2.35	1.63	335.9	6.068	5.57393
DME04852	ChongQing	M	30	26.9	84.8	135	89	5.77	3.95	1.75	1.77	1.21	474.2	5.909	5.31105
DME04853	ChongQing	F	49	24.4	80.5	102	47	5.8	5.48	1.39	2.77	1.32	276	6.212	5.58055
DME04864	ChongQing	M	63	28.1	103	147	63	7.97	3.43	0.61	1.38	1.55	202	5.157	4.47185
DME04867	ChongQing	F	57	29	93.8	159	95	5.81	5.05	1.71	2.4	1.26	375.5	6.068	5.06746
DME04875	ChongQing	F	57	27.3	94	112	56	5.78	3.88	0.68	1.33	1.33	298.3	6.134	5.16529
DME04880	ChongQing	M	50	25.4	84	157	92	5.74	6.01	1.47	2.91	1.79	348.8	6.49	5.36445
DME04881	ChongQing	M	46	28	94	123	83	6.94	5.31	1.41	2.71	1.31	308.6	6.602	5.84943
DME04882	ChongQing	M	40	30.8	101	128	70	6.21	5.31	1.67	2.69	1.33	396.9	6.46	5.49337
DME04887	ChongQing	F	52	27.3	88	122	83	5.65	6.62	2.41	3.43	1.43	331.5	5.786	5.14775
DME04890	ChongQing	F	48	35.3	112.6	132	82	5.91	4.78	1.54	2.4	1.23	298.9	6.208	5.39423
DME04893	ChongQing	F	45	25.7	89	119	71	6.34	4.21	0.44	1.79	1.81	235.4	6.64	5.86061
DME04894	ChongQing	M	34	29.7	97	134	87	6.17	5.13	3.19	2.6	1.14	397.4	6.161	5.18625
DME04899	ChongQing	M	38	29.1	91	119	92	6.26	4.38	2.44	2.2	1.1	387.1	6.248	5.54267
DME04902	ChongQing	M	62	27.5	96.5	147	90	7.15	5.01	1.38	2.47	1.23	407	6.193	5.46202
DME04905	ChongQing	F	52	26.2	91.2	145	105	5.29	4.39	0.68	2.12	1.43	232.9	5.101	4.23972
DME04909	ChongQing	M	61	31.8	105.1	119	79	5.14	5.02	2.05	2.53	1.08	474.2	6.297	5.59217
DME04912	ChongQing	M	49	26.2	97.6	120	81	7.93	5.73	1.7	3.11	1	389.3	6.848	5.9899
DME04914	ChongQing	M	37	29.3	98.2	124	83	5.69	4.42	2.13	2.15	1.08	461.2	5.81	4.52919
DME04924	ChongQing	F	50	24.7	84.2	107	77	5.79	5.78	2.02	2.96	1.13	325.8	5.026	4.12867
DME04925	ChongQing	F	25	30.6	78.3	138	75	6.09	5.76	1.81	2.8	1.34	528.5	5.514	4.32582
DME04926	ChongQing	M	59	24.7	93.2	115	67	5.17	5.28	0.74	2.54	1.43	378.2	5.375	4.50191
DME04927	ChongQing	F	56	26.9	97.2	161	89	6.7	5.09	0.58	2.32	1.59	219.2	5.695	3.1522
DME04929	ChongQing	M	40	26.5	88.2	111	78	5.65	4.96	1.65	2.06	1.1	361.2	6.15	5.2453
DME04930	ChongQing	F	51	28	95.2	127	76	5.77	5.7	2.41	2.94	1.19	346.8	5.777	5.11956
DME04934	ChongQing	F	53	28	88	137	85	16.62	4.88	6	1.76	1.12	298.3	5.571	4.77141
DME05009	ChongQing	F	48	30.3	92.6	139	77	5.52	5.26	1.77	2.64	1.01	426.7	5.285	3.58636
DME05010	ChongQing	F	47	27.1	92.6	141	97	6.1	6	1.37	3.08	1.28	321.4	5.336	4.48882
DME05011	ChongQing	F	46	25.5	85.3	96	62	5.45	5.32	0.99	2.48	1.46	216.6	5.476	3.49756
DME05018	ChongQing	M	51	32.8	107	135	91	14.89	5.05	2.04	2.62	1.19	297.5	5.96	4.25769
DME05019-W	ChongQing	M	42	27.3	89	139	84	5.18	5.91	0.92	3.1	1.46	418.3	5.298	2.35152
DME05025	ChongQing	F	46	24	82.3	126	89	5.5	4.15	0.83	1.85	1.28	294.6	6.825	4.93096
DME05028	ChongQing	M	34	24.2	89.8	128	68	7.73	5.92	1.95	2.59	2.08	392.5	6.826	4.30127
DME05099	ChongQing	F	40	29.5	96	122	71	4.69	5.79	1.1	2.54	2.14	230.5	4.785	3.74783
DME05100	ChongQing	F	47	32.2	94	138	90	12.54	6.03	1.56	3.08	1.45	291.5	5.881	5.15107
DME05101	ChongQing	F	36	25.6	84.2	114	70	5.84	3.84	0.85	1.86	0.92	217.1	5.195	4.64434
DME05112	ChongQing	F	59	30.8	87.2	116	78	5.17	4.71	2.96	2.26	1.31	437	6.056	4.96891
DME05267	ChongQing	M	45	33.3	87	132	81	5.69	6.32	3.18	3.26	1.43	362.4	5.501	3.79518
DME05313	ChongQing	M	59	31.6	104	162	107	5.56	4.16	1.33	1.97	1.14	555.3	4.414	3.55461
DME05324	ChongQing	F	50	33.8	103.4	178	117	6.16	5.49	1.07	2.85	1.16	419.7	5.378	4.24407
DME05328	ChongQing	F	26	24.1	85	113	84	5.9	5.43	1.19	2.74	1.43	366.8	4.994	4.21306
DME05330	ChongQing	F	41	28.1	89.4	126	90	6.03	5.35	0.9	2.5	1.64	247.1	5.298	4.14518
DME05331	ChongQing	M	45	29.4	90.5	136	91	5.68	5.2	2.11	2.6	1.25	452.3	5.339	4.47183
DME05335	ChongQing	M	51	27.7	94	136	95	5.18	5.73	1.27	2.93	1.47	367	4.763	3.40454
DME05337	ChongQing	F	43	32.4	101.2	161	105	7.52	5.09	1.68	2.6	1.25	307.2	5.921	4.70684
DME05339	ChongQing	M	54	25.1	87	134	83	6.21	5.51	2.2	2.71	1.54	481.3	4.645	3.89843
DME05340	ChongQing	F	51	26	84	124	82	5.79	5.58	2.22	2.29	2.33	378.8	4.81	3.98398
DME05345	ChongQing	M	57	25.5	87	138	86	6.54	6.59	2.49	3.37	1.29	348.5	5.626	4.59398
DME05346	ChongQing	F	55	26.5	86	118	73	6.26	6.66	4	3.38	1.17	311.6	6.146	5.33142
DME05348	ChongQing	M	51	23	84.3	125	87	5.94	4.88	1.24	1.91	2.09	330.5	5.48	4.50138
DME05465-w	ChongQing	M	39	33.6	100.7	123	82	6.02	4.75	3.76	2.3	0.95	617.1	7.194	5.49209
DME05467	ChongQing	M	50	28.5	107	151	107	5.13	5.53	3.01	2.81	0.89	392.8	5.347	4.6825
DME05468	ChongQing	F	50	35.5	99.5	176	100	7.02	5.8	1.64	3.04	1.06	248	5.612	4.72181
DME05469	ChongQing	M	40	25.7	87	119	87	6	4.8	2.59	2.15	1.32	503.4	5.522	4.74326
DME05472-c-w	ChongQing	M	52	26.8	89.1	137	87	5.92	6.76	6.96	3	1.26	479.6	6.88	5.50712
DME05473	ChongQing	M	49	28.5	99	133	85	5.32	6.47	3.98	3.29	1.08	261.7	5.953	5.17292
DME05474	ChongQing	F	50	28.3	91.2	141	87	6.11	4.86	1.45	2.13	1.52	316.9	5.846	4.98206
DME05477	ChongQing	M	41	30.8	106	155	107	5.65	5.48	1.51	2.89	1.13	392.3	6.51	5.87588
DME05479	ChongQing	F	43	28.6	86	135	91	5.17	4.06	1.22	1.79	1.45	305.5	7.91	6.8112
DME05485	ChongQing	M	48	26	90	108	78	6.21	5	2.37	2.73	1.02	434	6.216	4.77161
DME05493	ChongQing	M	51	25.2	87.2	142	94	5.29	4.65	0.96	2.31	1.19	275.2	5.149	4.50494
DME05494	ChongQing	F	56	30.8	105.4	128	76	7.03	5.72	1.47	2.71	1.43	373.1	5.472	4.5904
DME05497	ChongQing	M	51	28.8	89.4	104	82	5.35	5.02	2.03	2.68	0.91	541.4	5.402	4.61625
DME05498	ChongQing	M	42	28.1	93.1	128	89	5.6	11.19	14.14	4.01	1.37	547.4	5.45	3.75873
DME05499	ChongQing	M	33	40.6	123.3	128	83	6.5	5.11	4.04	2.57	0.93	515.5	5.445	4.77054
DME05505	ChongQing	F	56	25.8	90.1	127	80	7.55	7.01	2.39	3.67	1.27	305.2	5.645	4.7925
DME05508	ChongQing	F	53	29.1	92.6	135	74	6.35	6.29	1.5	3.27	1.43	367.1	5.94	5.0277
DME05510	ChongQing	F	53	25.6	79.4	141	80	5.85	5.81	2.27	2.87	1.31	343.8	4.255	3.39512
DME05511	ChongQing	F	51	33.7	86	154	90	4.77	4.99	1.56	2.58	1.21	246.9	5.555	4.66827
DME05512	ChongQing	M	48	26.1	87	129	82	5.17	5.81	2.73	3.07	1.07	409	4.2	3.39127
DME05515	ChongQing	M	53	26.6	91.2	122	87	6.39	3.99	3.25	2.07	0.92	351.6	4.386	3.81441
DME05517	ChongQing	M	59	27.9	99.2	114	65	6.09	7.03	1.24	3.35	2.07	303.2	4.436	3.56354
DME05518	ChongQing	M	58	27.6	93	159	94	5.08	4.28	0.93	1.97	1.48	224.3	6.718	5.48334
DME05519	ChongQing	F	54	29.8	91.2	147	79	5.72	6.05	1.78	2.62	2.13	246.4	4.654	3.81923
DME05520	ChongQing	F	48	27.8	86.2	122	74	5.85	5.29	3.31	2.79	0.96	323.4	4.537	3.51809
DME05522	ChongQing	F	52	25.5	80	142	81	5.09	5.03	1.19	2.56	1.14	225	4.536	3.46426
DME05526	ChongQing	F	44	29.5	87	149	94	5.17	3.82	1.14	1.92	1.09	311.4	4.372	3.20285
DME05527	ChongQing	M	46	28.7	103	115	72	8.74	4.38	0.88	2.3	1.02	244.4	4.511	3.80568
DME05528	ChongQing	M	50	24.8	89	142	97	5.8	4.36	1.47	2.13	1.13	325.4	5.118	3.54386
DME05530	ChongQing	M	40	30.9	102	115	77	4.72	4.97	1.7	2.63	1	309.5	5.084	4.26826
DME05532	ChongQing	F	51	28.1	95	143	93	5.32	6.41	1.17	3.06	1.89	266.7	4.486	3.53177
DME05539	ChongQing	M	49	26.1	91.2	130	86	7.8	7.73	1.79	4.65	1.21	244.1	7.398	5.6449
DME05540	ChongQing	M	41	28.7	101.2	112	79	5.55	4.36	1.52	2.7	1.08	329.7	6.389	5.52925
DME05542	ChongQing	M	48	24.9	85.2	126	88	6.69	5.65	7.06	3.1	1	423.1	5.778	4.85907
DME05544	ChongQing	M	37	19	68	124	76	5.15	3.84	1.18	2.43	1.73	306.1	6.153	5.12739
DME05545	ChongQing	M	49	31	98.2	171	106	6.24	7.58	1.29	4.5	1.41	366.6	6.828	5.75486
DME05551	ChongQing	M	41	31.4	101.4	134	84	5.4	4.2	2.1	2.07	0.88	390.2	5.783	4.90063
DME05552-w	ChongQing	M	54	28.1	94.8	117	74	5.11	3.59	0.86	1.73	1.14	441.4	10.807	6.68997
DME05555	ChongQing	M	53	30.7	101	135	88	6.29	5.7	3.73	2.74	1.13	366.4	5.758	4.65168
DME05556	ChongQing	M	58	29.7	91	137	85	6.15	5.35	1.99	2.74	1.1	454.2	5.862	5.09798
DME05559	ChongQing	F	55	28.2	88	134	81	5.3	5.54	3.25	2.65	1.11	286.7	6.488	5.32856
DME05560	ChongQing	M	35	29	94	125	70	5.95	4.5	7	1.91	0.63	293.9	6.03	4.88082
DME05566	ChongQing	M	63	27.6	102	137	97	6.35	3.84	1.03	1.76	1.27	352.7	6.014	5.02411
DME05568	ChongQing	F	60	26.3	83.2	127	82	6.49	5.81	2.82	3.06	1.13	303.2	5.702	4.44525
DME05572	ChongQing	M	60	23.5	90.2	125	67	5.43	4.31	1.1	2.27	1.09	326	6.173	4.32266
DME05577	ChongQing	M	49	25.6	95	122	89	5.46	5.36	3.06	2.89	0.95	303.2	5.965	4.84976
DME05587	ChongQing	M	48	25.6	94.5	142	99	5.73	7.67	1.85	3.97	1.74	233.6	5.197	4.36399
DME05588	ChongQing	F	50	25.7	86.2	130	79	8.65	6.23	1.53	3.09	1.3	268	6.489	5.26386
DME05590	ChongQing	F	57	26.6	85.3	106	64	6.67	5.69	1.61	2.81	1.2	390.5	5.947	4.87818
DME05594-w	ChongQing	F	47	28.6	81	113	81	5.6	4.81	1.83	2.44	0.93	299.3	7.267	3.58345
DME05595	ChongQing	F	55	24.6	82	124	79	6.76	5.38	0.91	2.63	1.48	416.4	6.125	4.96843
DME05596	ChongQing	M	51	28	95.4	136	87	4.68	6.13	1.13	3.32	1.32	389.1	6.228	5.26084
DME05598	ChongQing	M	45	30.2	95.2	123	78	4.99	4.01	0.89	1.9	1.36	441.2	6.344	4.52452
DME05601	ChongQing	M	42	30	100.2	136	87	5.21	5.67	1.95	2.73	1.41	427.3	6.059	5.05105
DME05602	ChongQing	M	50	26.3	85.1	126	87	5.95	4.1	2.58	2.1	0.9	401.4	7.516	6.2007
DME05604	ChongQing	M	38	33	101.2	136	86	5.8	4.18	2.8	2.04	0.94	311.9	10.806	8.91704
DME05606	ChongQing	M	50	27.9	99	140	89	5.05	5.38	1.89	2.95	1.06	408.9	7.959	6.35432
DME05607	ChongQing	M	49	32.5	103	120	75	11.9	5.16	5.79	2.42	0.94	361.2	6.778	5.30542
DME05608	ChongQing	F	49	26.9	98	152	89	5.67	5.07	2	2.54	1.44	231.8	6.865	5.96112
DME05610	ChongQing	M	64	28.3	99	117	68	7.06	5.27	1.04	2.72	1.5	332.9	6.244	5.15607
DME05611	ChongQing	M	42	30.3	94.2	130	88	5.44	6.42	2.57	3.35	1.19	502.9	5.975	4.96773
DME05715	ChongQing	F	50	27.2	78	130	82	5.99	6.44	1.65	3.17	1.48	284.9	5.097	3.82989
DME05716	ChongQing	M	45	28.5	100	143	91	5.69	4.07	1.21	1.83	1.18	404.9	5.366	4.67324
DME05722	ChongQing	M	50	30	96.3	139	88	8.8	4.73	1.35	2.37	1.18	444.3	5.492	4.4849
DME05723	ChongQing	M	55	28.6	96.2	99	64	5.52	5.72	1.46	2.85	1.21	433.3	5.33	4.01033
DME05726	ChongQing	M	32	26.8	93.2	143	67	5.61	5.21	1.29	2.56	1.21	493.3	5.509	4.93459
DME05727	ChongQing	F	51	26.4	86.2	146	78	7.14	5.82	1.55	3.57	1.23	148.1	5.127	4.53667
DME05728	ChongQing	F	52	28.3	73.2	161	94	5.03	4.68	1.95	1.99	1.77	277	7.012	3.9874
DME05791	ChongQing	M	59	27.3	106	134	92	5.59	4.7	0.92	2.33	1.08	368.1	5.462	4.62216
DME05792	ChongQing	M	51	34.1	114	115	65	5.78	5.85	2.28	2.91	1.31	436.9	5.999	5.21811
DME05793	ChongQing	M	45	29.6	100.1	128	89	5.35	4.15	2.82	1.98	0.95	544.2	6.652	5.72748
DME05798	ChongQing	F	47	27.1	99	133	88	7.29	6.11	1.91	2.84	1.6	234	5.302	4.88672
DME05801	ChongQing	M	48	31.3	103.2	137	78	5.94	4.56	1.76	2.36	0.87	446.2	7.42	6.2796
DME05803	ChongQing	M	45	28.8	99	141	91	6.11	4.4	2.24	2.15	1.14	344.9	5.329	4.77809
DME05806	ChongQing	M	41	25.1	89	123	80	5.88	3.55	1.73	2.28	0.94	325.1	5.607	5.38099
DME05808-w	ChongQing	M	46	30.4	100	136	87	5.85	4.76	2.42	2.53	1.01	440.1	7.476	6.90199
DME05905	ChongQing	F	45	27.3	83.8	149	93	4.99	5.97	3.73	2.88	1.26	294.1	5.982	4.98004
DME05908	ChongQing	M	40	31.7	102	123	88	8.82	7.31	2.53	3.93	1.07	346.2	5.772	5.04354
DME05911	ChongQing	M	43	27.6	92.4	134	83	11.57	4	2.51	1.96	0.98	317.4	4.904	4.11114
DME05913	ChongQing	M	39	26.4	89.1	134	86	5.45	7.16	3.23	3.39	1.35	371.5	5.398	4.59934
DME05915	ChongQing	F	55	30.6	82.1	140	88	4.79	5.52	0.82	2.38	1.95	346.4	5.864	4.60083
DME05916	ChongQing	M	51	34.3	109.2	154	96	6.28	5.14	1.85	2.53	1.36	590.7	5.089	4.0873
DME05918	ChongQing	M	33	25.5	88	112	70	5.68	4.81	4.12	2.46	0.87	353.1	5.791	5.01297
DME05919	ChongQing	M	46	26.6	90.6	124	82	8.95	6.47	1.25	3.23	1.55	416	5.218	4.18508
DME05922	ChongQing	M	36	28.3	91	120	65	5.49	5.25	1.61	2.99	0.9	413	5.382	4.65836
DME05928	ChongQing	M	49	27.5	76.2	105	72	5.69	5.2	1.96	2.84	0.91	304.8	4.737	3.80846
DME05930	ChongQing	F	52	25.9	87	163	93	5.59	4.36	0.83	2.03	1.56	239.1	6.678	5.26608
DME05934	ChongQing	F	52	24.7	80	143	85	7.3	4.84	1.62	2.26	1.5	302.3	5.587	4.32627
DME05935	ChongQing	M	35	26.1	93.4	121	78	5.6	4.41	1.9	2.23	1.01	342.3	5.657	4.63675
DME05936	ChongQing	F	61	25.4	80	106	72	5.23	5.55	5.54	2.63	1.17	264.9	5.37	4.434
DME05940	ChongQing	F	54	25	77.2	105	63	9.87	7.34	2.04	3.75	1.59	282.7	5.206	3.70929
DME05942	ChongQing	M	49	28.9	89.2	115	65	5.41	4.02	3.22	1.93	0.9	413.1	4.504	2.45826
DME05944	ChongQing	M	57	27.2	96.2	134	83	5.38	5.39	2.67	2.72	1.13	327.1	5.686	4.76224
DME05947	ChongQing	F	45	24.8	87.2	118	74	15.64	6.21	1.61	3.08	1.47	252.4	5.293	4.23084
DME05948	ChongQing	F	51	25.1	76.2	117	74	4.98	6.45	1.52	3.04	1.61	251.1	4.96	3.9868
DME05950	ChongQing	M	49	28.6	96	130	88	6.29	5.59	1.44	2.69	1.45	527.7	5.01	4.4276
DME05951	ChongQing	M	51	25.8	85	111	68	6.2	6.37	1.07	3.4	1.43	343.7	5.686	5.00187
DME05952	ChongQing	M	61	28.6	95.8	135	88	9.71	5.1	1.51	2.26	1.64	352.4	5.695	4.86373
DME05955	ChongQing	F	52	27.1	86.1	156	89	5.87	4.04	0.72	1.91	1.39	233.4	5.88	4.84213
DME05956	ChongQing	F	50	27.4	89.2	142	88	5.72	4.91	1.48	2.45	1.14	177.1	5.593	4.9703
DME05958	ChongQing	F	53	28.3	88	136	77	4.61	3.61	2.56	1.77	0.91	351.3	5.742	5.15795
DME05960	ChongQing	F	60	26.6	85.5	144	83	4.99	5.07	1.32	2.56	1.43	176.3	5.486	3.46685
DME05971	ChongQing	F	50	26.8	91	154	93	5.6	4.92	0.67	2.38	1.7	245.4	5.379	4.35466
DME05973	ChongQing	M	51	27.8	89.6	137	90	6.67	6.26	1.88	3.29	1.08	384.8	6.127	5.35245
DME05976	ChongQing	M	41	29.1	97	148	91	4.29	8.3	8.94	3.52	1.1	382.6	5.297	4.38219
DME06013	ChongQing	F	51	33.9	103	142	93	6.08	5.28	1.13	2.75	1.22	256.6	5.586	4.35339
DME06017	ChongQing	M	43	26.7	90	104	72	8.73	5.05	4.74	2.5	1.02	297.3	4.962	4.13385
DME06041	ChongQing	M	36	27.5	94.6	135	72	5.84	4.99	3.89	2.42	1.07	474.6	7.436	6.24891
DME06042-W	ChongQing	M	40	31.2	99	122	75	9.45	5.98	2.89	3.12	1.08	294.4	4.695	3.54288
DME06043	ChongQing	M	42	28	106	119	79	5.65	4.7	2.11	2.38	0.92	479	6.118	5.07906
DME06163	ChongQing	M	58	29.2	95	158	99	5.07	4.85	3.99	2.32	1.04	309.9	5.53	4.77438
DME06164	ChongQing	M	37	34.2	100.2	131	78	5.38	4.94	2.18	2.5	1.17	444.9	5.446	4.11368
DME06187	ChongQing	M	44	29.4	94.2	105	69	4.61	6.21	5.48	2.92	0.98	407.5	5.152	4.14431
DME06192	ChongQing	M	58	28.6	95.2	115	82	6.17	6.67	2.69	3.43	1.22	427	5.576	4.98366
DME06195	ChongQing	M	48	26.3	86.1	149	100	5.53	5.85	2.16	2.8	1.4	430.1	6.313	5.59389
DME06197	ChongQing	M	58	26.3	93.4	170	94	13.62	3.47	1.22	1.53	1.22	292.3	7.093	5.88614
DME06200	ChongQing	M	44	31.1	108	121	78	4.55	3.59	1.7	1.7	0.95	434.2	5.914	5.34752
DME06207	ChongQing	M	47	24.7	89.2	137	70	12.37	6.39	4.34	3.28	1.43	259.7	6.59	5.58582
DME06218	ChongQing	F	47	28.4	88	98	66	5.74	3.53	0.64	1.58	1.15	307.7	6.305	5.61181
DME06219	ChongQing	M	48	25	92.5	114	68	6.32	3.94	0.56	1.97	1.11	316.5	5.415	4.75357
DME06224	ChongQing	M	41	28.4	94.7	117	78	5.31	6.15	2.39	3.13	1.35	572.6	4.986	4.45617
DME06225	ChongQing	M	33	21.4	74.5	118	82	4.68	5	1.61	2.4	1.2	363.1	5.901	5.03094
DME06226	ChongQing	M	36	26.7	93.7	125	84	6.59	5.78	4.05	2.84	1.1	450.9	5.851	5.37231
DME06229	ChongQing	M	35	27.7	92.3	124	82	5.63	5.5	2.71	2.78	1.22	405.4	5.881	5.29531
DME06230	ChongQing	F	54	28.4	91.2	138	83	5.41	4.51	1.24	2.16	1.48	256.5	6.287	5.3808
DME06237	ChongQing	M	43	26.1	91	110	70	5.86	4	0.89	2.01	1.03	322.4	6.309	5.66779
DME06239	ChongQing	M	36	26.9	94	128	81	14.73	5.8	5.84	2.86	0.9	295.6	6.171	5.46961
DME06242	ChongQing	F	58	32.3	102.4	139	83	6.58	5.94	1.56	2.88	1.71	386.8	6.353	5.40661
DME06267-w	ChongQing	F	30	32	94	130	89	7.06	6.01	2.64	3.11	1.2	316.7	6.497	3.83987
DME06273	ChongQing	F	51	28.8	94	141	91	5.58	6.53	2.02	3.28	1.45	289.2	7.151	4.78972
DME06274-w	ChongQing	M	48	27	97.6	142	90	5.39	5.68	1.94	2.94	1.05	406	6.268	4.25272
DME06289-w	ChongQing	F	30	30.5	97	114	70	5.61	3.8	2.38	1.85	0.96	434.1	5.774	4.51247
DME06304	ChongQing	M	45	28.1	88.6	97	60	6.27	3.93	1.4	1.57	0.93	485.4	5.962	5.22442
DME06306	ChongQing	M	50	27.8	91.4	135	82	5.76	4.98	2.12	1.96	1.13	398.4	5.41	4.47184
DME06444	ChongQing	F	36	27.4	85.3	119	86	5.7	5.8	2.94	3	1.02	343.6	6.824	4.60818
DME06460	ChongQing	M	41	27.6	96.5	135	100	5.9	5.67	2.06	2.92	1.38	566	6.394	5.34876
DME06597	ChongQing	F	52	28.8	93.1	111	67	8.23	4.76	1.03	2.23	1.65	231.3	5.954	3.4528
DME06674	ChongQing	M	48	25.2	84.2	124	87	6.89	6.28	2	3.14	1.53	246.1	5.637	5.10387
DME06675	ChongQing	M	40	27.4	98	101	68	5.34	6.73	2.55	3.65	0.98	393.2	5.465	5.03989
DME06680	ChongQing	F	49	27.9	89.4	137	89	6.26	5.59	1.24	2.85	1.47	271.1	6.112	5.27834
DME06689-w	ChongQing	M	43	22.6	82.5	133	71	5.2	5.47	1.04	3.01	1.3	346.1	5.657	4.84429
DME06694-w	ChongQing	M	52	42.8	129	130	86	5.24	5.07	1.4	2.61	0.99	447.2	4.87	4.56773
DME06709	ChongQing	M	63	25.9	75.5	131	77	5.73	4.97	1.15	2.51	1.13	515.5	4.913	4.45028
DSFP01047	ChongQing	F	21	33.6	103	120	86	5.62	6.86	5.64	3.66	0.92	507.7	5.575	4.68211
DME03079	JiLin	F	34	23.4	74	119	61	4.88	6.04	1.7	3.35	1.73	172.4	6.019	4.83589
DME04114-1	JiLin	F	26	21	70	102	67	5.12	4.02	0.42	2.18	1.31	217.85	5.334	4.66306
DME04116	JiLin	F	30	25.1	90	137	93	5.84	4.67	1.48	3.1	1.06	235.78	5.827	4.75993
DME04152-1	JiLin	F	54	24.5	78	132	81	15.99	5.96	1.81	4.54	1.09	134.3	6.019	5.4181
DME04156-1-w	JiLin	M	27	30.2	90	163	97	4.97	3.77	2.37	2.41	0.86	305.07	5.958	4.982
DME04163	JiLin	F	25	22.3	70	116	67	5.7	3.39	0.67	1.25	1.53	319.34	5.751	4.71545
DME04167	JiLin	F	25	20.8	70	114	72	5.05	4.15	0.88	2.49	1.05	275.56	5.311	4.3373
DME04172	JiLin	F	29	20.2	68	105	54	4.75	4.58	0.95	2.64	1.25	172.58	5.624	4.59908
DME04202	JiLin	F	29	20.3	68	102	62	4.59	3.89	0.53	1.8	1.44	198.68	6.409	5.22151
DME04204	JiLin	F	40	19.6	70	112	67	5.49	5.52	1.23	3.51	1.17	177.75	5.993	5.01059
DME04208-1	JiLin	F	26	20.4	68	131	76	5.17	5.86	1.08	3.58	1.78	229.59	6.836	5.81046
DME04210	JiLin	M	41	34.6	108	134	84	5.18	5.18	1.61	3.66	1.8	504.72	5.951	5.03188
DME04211-1	JiLin	F	24	20.3	70	124	72	4.84	4.56	1.01	2.94	1.29	234.31	7.559	6.35161
DME04214	JiLin	F	27	19.5	68	118	71	5.2	4.11	0.98	2.24	1.27	296.39	5.611	4.42972
DME04216	JiLin	F	35	26.2	78	136	87	5.64	6.63	1.66	4.41	1.34	387.02	5.998	4.96786
DME04219-1	JiLin	F	26	21.6	68	133	83	4.83	4.82	1.56	2.96	1.16	283.35	5.214	4.44242
DME04222	JiLin	M	49	31.4	101	114	84	5.15	5.71	1.14	4.9	1.01	393.71	6.337	5.66584
DME04226-1	JiLin	F	32	22.3	80	120	72	5.98	4.22	0.67	2.53	1.07	278.35	6.447	5.35234
DME04229-1	JiLin	F	28	28.3	92	130	81	4.69	4.12	1.57	2.6	0.9	250.82	5.879	1.68197
DME04232	JiLin	F	32	23.6	70	132	64	4.8	4.04	0.82	2.19	1.26	186.68	5.008	4.13823
DME04423	JiLin	F	24	19.1	66	113	68	4.88	3.56	0.52	1.72	1.38	212.84	6.149	4.64052
DME04427	JiLin	F	52	23.4	72	118	78	5.31	5.54	1.11	3.31	1.36	337.94	5.75	4.01144
DME04732	JiLin	F	55	23.7	80	118	79	4.63	3.94	0.92	1.9	1.46	291.8	6.174	5.41821
DME04745	JiLin	F	28	19	72	130	83	4.76	3.69	0.61	1.8	1.46	282.31	5.559	5.01376
DME04747	JiLin	F	49	25.8	80	139	86	5.69	6.56	1.44	4.54	1.18	313.94	5.498	4.85914
DME04828	JiLin	F	31	20.4	70	129	80	4.96	4.48	0.68	2.17	1.85	231.07	4.936	4.38325
DME04918	JiLin	F	32	25.7	94	128	85	5.62	5.08	1.21	3.4	1.05	201.44	5.642	5.29763
DME04938	JiLin	F	27	18.5	64	109	63	4.5	4.24	0.75	2.59	1.11	283.72	5.555	4.7564
DME04943	JiLin	F	38	18.8	66	88	58	4.44	6.05	0.78	3.18	1.94	176	6.266	5.49463
DME04951	JiLin	F	43	22.5	80	109	66	4.58	4.88	0.85	3.03	1.25	223.38	5.406	4.92985
DME04952	JiLin	F	35	21.5	70	103	68	5.25	4.21	0.62	2.22	1.55	228.62	6.152	5.45731
DME04955	JiLin	F	53	24.5	76	102	55	5.62	5.42	1.17	3.52	1.49	325.16	6.321	5.34464
DME04958	JiLin	F	36	19.7	62	114	63	5.23	4.54	1.16	2.56	1.59	159.36	5.731	5.03455
DME05075	JiLin	F	26	26.6	104	125	79	5.73	4.97	1.38	3.23	1.21	435.42	6.219	5.43018
DME05076	JiLin	M	37	25.8	94	125	83	5.68	3.97	1.42	2.91	0.63	296.57	5.381	4.55407
DME05091	JiLin	F	26	20.8	68	106	61	5.47	4.82	0.74	2.46	1.59	264.02	4.75	4.32283
DME05095	JiLin	F	33	30.5	84	124	85	4.76	5.62	1.25	3.42	1.37	353.94	5.32	4.78239
DME05096	JiLin	F	30	19.3	66	116	72	5.48	3.75	1.05	2.29	1.08	188.97	5.494	4.88158
DME05097	JiLin	F	27	22.4	70	125	75	4.82	5.02	0.88	2.97	1.3	249.12	5.352	4.81307
DME05104	JiLin	F	30	22	70	108	67	5.08	4.41	1.64	2.9	1.04	293.1	6.513	5.44192
DME05106	JiLin	F	36	20.8	66	109	62	5.1	3.8	0.42	1.86	1.54	255.58	6.387	6.21045
DME05107	JiLin	F	27	18.8	66	105	57	5.22	4.85	0.6	2.81	1.52	229.71	5.677	5.06877
DME05735	JiLin	F	27	30.5	90	128	76	4.81	5.63	1.68	3.72	1.5	331.86	7.168	5.38978
DME05739	JiLin	F	27	19.1	70	114	79	4.49	4.96	0.81	2.8	1.49	212.29	5.042	4.05651
DME05740	JiLin	F	36	22.3	70	120	77	4.91	5.03	0.92	2.99	1.37	279.63	5.885	4.8247
DME05741	JiLin	F	26	19.9	66	108	71	4.92	5.03	1.03	3.14	1.41	230.23	6.644	5.04193
DME05745	JiLin	M	37	22.5	80	111	74	5.38	3.45	0.47	1.91	1.16	342.61	4.919	4.11772
DME05755	JiLin	F	24	20.3	70	100	68	4.92	5.13	0.51	2.31	2.17	243.3	5.576	4.64775
DME05756	JiLin	F	43	26.7	76	183	121	5.62	5.27	1.56	3.63	0.92	185.75	5.43	4.18828
DME05763	JiLin	F	29	19.5	70	106	85	4.97	3.31	0.71	1.68	1.11	221.02	5.212	4.57766
DME05764	JiLin	M	59	26.9	80	122	72	7.08	4.79	0.83	3.04	1.11	285.53	5.872	5.12561
DME05766	JiLin	F	32	20.3	70	117	66	5.13	4.33	2.07	2.49	1.48	286.64	6.144	5.17588
DME05821	JiLin	F	28	22.8	70	121	73	3.8	3.86	1.34	1.96	1.31	226.14	6.98	6.85246
DME05824	JiLin	F	27	22.5	76	118	59	4.65	4.87	0.73	2.74	1.53	266.87	5.022	4.41512
DME06264	JiLin	F	36	20.6	70	114	68	4.51	4.32	0.59	2.49	1.38	223.49	6.237	4.84202
DME06348	JiLin	M	22	36.8	96	120	79	4.57	6.24	3.02	4.5	1.13	397.11	6.402	4.27281
DME06383	JiLin	F	34	20.9	58	106	76	4.74	5.04	0.71	2.83	1.38	215.7	4.949	2.92024
DSFP00908	JiLin	F	27	20	66	109	50	4.8	4.04	0.97	2.38	1.19	290.94	5.913	5.36377
DSFP00919	JiLin	F	29	29.7	86	137	90	5.25	4.89	1.77	3.17	1.03	335.5	5.836	5.25656
DSFP00921	JiLin	F	30	23.4	70	132	80	5.41	4.23	0.69	2.57	1.4	217.32	6.391	5.98995
DSFP00925	JiLin	F	29	23.7	76	123	76	4.83	3.6	0.61	2.09	1.2	277.55	6.182	5.63788
DSFP00926	JiLin	F	28	23.4	80	120	87	5.3	4.22	0.83	2.69	1.17	263.07	6.698	6.16033
DSFP00929	JiLin	F	53	27.5	86	160	96	5.73	5.96	1.07	3.59	1.67	302.5	5.918	5.54168
DSFP00930	JiLin	F	26	22	74	129	79	4.81	4.87	0.74	2.35	1.81	253.78	5.991	5.4998
DSFP00936	JiLin	F	27	30.5	86	134	59	4.6	5.01	1.15	3.01	1.36	270.57	4.758	4.51559
DSFP00943-w	JiLin	F	31	30.8	86	115	71	5.19	4.94	1.51	3.51	0.93	315.16	5.162	4.29292
DSFP00945	JiLin	F	41	23.2	70	117	67	4.64	4.61	0.67	3.04	1.16	268.92	5.543	5.12182
DSFP00952	JiLin	F	32	20.6	66	114	73	4.96	4.9	0.8	2.94	1.34	240.64	6.297	5.74229
DSFP00989	JiLin	F	33	19.5	68	112	67	5.03	4.43	0.86	2.6	1.25	195.9	5.509	3.7483
DME90044233	QuanZhou	M	35	25.4	91	124	76	5.62	5.93	1.52	3.28	2.07	448.7	5.291	0.825527
DME03078	QuanZhou	F	23	20.1	72	118	70	4.78	4.09	0.82	2.18	1.34	251.37	6.005	4.4924
DME03194	QuanZhou	M	30	25	NA	127	80	5.62	6.26	1.02	4.51	1.33	437.5	5.544	4.81228
DME04182-w	QuanZhou	M	43	26	90	101	57	5.78	5.47	0.74	3.24	1.23	366	7.206	4.20957
DME04183	QuanZhou	M	52	26.8	98	149	87	7.41	5.63	0.46	3.5	2.13	373.3	5.302	4.04182
DME04194	QuanZhou	M	47	26.5	91	129	72	5.76	5.54	1.36	3.87	1.01	357.4	5.349	3.98317
DME04417	QuanZhou	M	33	28	87	109	57	5.85	4.72	0.68	2.87	1.67	396.6	6.136	4.87108
DME04419	QuanZhou	M	21	34.2	111	132	79	5.47	4.78	1.02	3.18	1.07	472.3	5.817	3.55981
DME04481	QuanZhou	M	52	27.6	96	124	77	8.45	4.84	2.06	2.97	1.14	494.6	6.287	4.99277
DME04482	QuanZhou	F	35	22.5	80	124	88	4.89	5.38	0.52	3.23	2.08	222.2	5.339	4.40788
DME04496	QuanZhou	M	37	26.2	89	123	83	12.06	4.92	2.2	3.3	1.27	397.9	6	4.86031
DME04511	QuanZhou	F	26	22.4	80	126	87	4.88	4.27	0.51	3.1	1.52	232.5	5.415	4.55397
DME04544	QuanZhou	F	52	32.8	NA	130	54	7.26	4.79	2.09	3.17	1.45	321.7	5.765	4.49187
DME04562	QuanZhou	M	28	23.2	79	134	68	4.93	3.87	0.31	2	1.89	383.5	6.146	5.70533
DME04563	QuanZhou	F	34	30.8	99	146	83	14.85	4.24	1.59	2.97	1.16	322.8	6.421	5.29026
DME04565	QuanZhou	M	35	27.5	100	134	85	5.78	5.1	1.46	3.62	1.39	336.6	5.558	4.57261
DME04570	QuanZhou	F	58	26.1	88	104	61	10.7	5.44	0.71	3.77	2.11	257.2	5.166	4.50876
DME04572	QuanZhou	F	40	26.6	93	135	94	5.79	4.79	2.01	3.02	1.09	244.1	6.067	5.20124
DME04584	QuanZhou	M	29	36.5	112	158	83	15.05	5.41	2.09	3.67	1.1	354	5.901	4.60095
DME04649	QuanZhou	F	47	30.6	89	127	87	5.54	4.48	1.41	3.05	1.19	156.1	6.597	5.86449
DME05057	QuanZhou	M	46	25.2	87	125	79	5.87	5.56	0.61	3.3	1.43	394.8	5.298	4.20213
DME05063	QuanZhou	M	40	27.8	NA	131	82	5.9	5.01	2.81	2.77	1.56	376.7	6.135	4.63889
DME05077	QuanZhou	M	61	27.6	89	125	72	5.7	3.43	0.62	1.97	1.1	430.6	5.944	5.4782
DME05290	QuanZhou	M	53	28	100	119	82	4.94	7.04	2.06	5.29	1.28	404.2	4.885	2.9556
DME05293	QuanZhou	M	37	28.6	88	135	81	5.24	6.12	0.71	3.36	2.43	520.3	5.284	2.27076
DME05294	QuanZhou	M	23	28.6	94	128	70	5.01	5.06	1.17	3.13	1.44	442	4.775	3.68572
DME05359	QuanZhou	M	42	28	101	135	96	5.6	4.31	3.39	2.73	0.88	344.9	5.342	4.17937
DME05361	QuanZhou	M	53	28.5	91	120	79	5.05	5.52	2.4	3.55	1.28	422.8	5.526	4.77191
DME05380	QuanZhou	M	23	35.8	112	132	85	4.96	2.78	0.59	1.65	1.3	463.9	5.301	4.10686
DME05447	QuanZhou	M	37	29	99	114	82	4.9	3.73	0.99	2.63	1.13	424	5.046	3.95215
DME05456	QuanZhou	M	40	29.8	94	118	73	5.27	4.46	1.33	3.22	1.25	490.9	4.769	4.01182
DME05457	QuanZhou	M	54	27.1	92	127	89	14.41	5.82	15.53	3.94	1.05	392.7	5.161	4.46576
DME05705	QuanZhou	M	34	39.9	122	118	96	7.19	5.3	2.24	3.97	1.21	358.3	5.346	3.3964
DME05731	QuanZhou	F	46	25.4	82	115	75	5.6	6.51	1.37	4.95	1.59	294.8	4.865	4.06293
DME05827	QuanZhou	M	59	25.5	90	134	83	5.82	6.63	1.06	4.33	1.32	347.5	4.737	3.99561
DME05828	QuanZhou	M	42	28.8	94	141	79	5.34	4.98	1.23	3.1	1.33	365.6	6.41	4.73602
DME05852	QuanZhou	M	34	26	86	137	85	7.08	4.69	2.79	2.77	1.17	384.3	5.835	4.63721
DME05988-w	QuanZhou	M	54	24.8	98	117	64	13.33	4.59	1.73	2.98	1.08	285.4	5.528	3.17728
DME06261-w	QuanZhou	M	44	26.3	94	107	65	5.69	5.94	1.12	4.18	1.79	537.7	5.451	2.90617
DME06312-w	QuanZhou	M	43	26.2	91	129	69	5.78	6.09	1.27	4.96	1.16	424.9	6.233	4.30891
DME06352	QuanZhou	M	28	27.6	93	140	54	5.67	5.91	2.89	4	1.05	411.8	5.397	3.94708
DME06360-w	QuanZhou	M	30	30.5	92	120	74	5.13	4.73	1.19	3.98	1.22	502.7	5.545	3.65786
DME06399-w	QuanZhou	M	34	28.9	96	135	87	4.73	4.52	1.42	2.62	1.58	357.6	4.71	2.69732
DME06423-w	QuanZhou	M	63	31.8	103	152	92	7.45	4.84	0.6	2.91	1.38	405.6	5.834	3.37367
DME06437	QuanZhou	M	35	26.6	94	126	71	5.87	6.01	1.11	3.69	1.73	404	5.582	3.62608
DME06448	QuanZhou	M	55	30.5	107	138	85	5.58	5.68	2.05	3.6	1.53	482.1	6.162	2.72864
DME06578-w	QuanZhou	M	44	28.6	95	134	84	5.26	4.83	4.72	3.07	0.96	295.6	5.635	4.24088
DME06581	QuanZhou	M	27	28.1	92	115	59	4.86	6.03	1.37	4.47	1.24	382.3	5.625	4.98178
DME06582	QuanZhou	M	21	32.6	103	133	71	4.88	4.21	0.86	3.15	1.21	393.2	6.101	5.31054
DME06588	QuanZhou	M	47	28.5	103	122	80	12.88	5.69	3.1	3.53	1.18	221.7	4.894	4.5827
DME06593	QuanZhou	M	47	25	91	128	74	5.72	5.1	1.19	3.01	1.13	419.3	6.654	6.14023
DME06617	QuanZhou	F	38	28.7	94	126	74	4.51	5.35	1.86	3.32	1.2	279.1	6.124	4.63682
DME06619	QuanZhou	F	22	31	85	133	83	5.36	4.91	1.22	2.59	1.14	302.4	6.474	5.09832
DME06691	QuanZhou	F	30	28.3	84	110	58	5.34	5.78	0.75	3.25	2.04	298	5.095	4.68017
DSFP00973	QuanZhou	M	43	27.8	95	145	93	5.78	4.8	1.18	3.53	1.43	372.6	6.815	5.95777
DSFP01074	QuanZhou	M	30	27	90	118	85	5.86	7.8	2.03	5.37	1.66	408.4	4.972	3.75544
DSFP01075	QuanZhou	M	44	26.5	94	131	94	5.6	5.17	3.75	2.84	1.27	370.7	5.607	4.8191
